# Supplementary material for: Application of Nano-Hydroxyapatite Derived from Oyster Shell in Fabricating Superhydrophobic Sponge for Efficient Oil/Water Separation
Source: Molecules. 2021 Jun 17;26(12):3703. doi: 10.3390/molecules26123703 (PMC8235077; doi:10.3390/molecules26123703)
Supplement: Supplementary file 1 [file molecules-26-03703-s001.zip]

Archive with 3 entries (3 files):
- Video/S1.mp4
- Video/S2.mp4
- Video/S3.mp4
